# Supplementary material for: Comparative analysis of drought-responsive and -adaptive genes in Chinese wingnut (Pterocarya stenoptera C. DC)
Source: BMC Genomics. 2021 Mar 4;22:155. doi: 10.1186/s12864-021-07470-z (PMC7934232; doi:10.1186/s12864-021-07470-z)
Supplement: Supplementary file 1 — Additional file 1. The supporting data for this manuscript. Table S1. Summary of sequence data from nine samples. Table S2. The GO and KEGG enrichment for up- and down- regulated DEGs at the early stage (3 h) with FC ≥ 2. Table S3. The GO and KEGG enrichment for up- and down- regulated DEGs at the late stage (12 h) with FC ≥ 2. Table S4. The primers of qRT-PCR and gene function for 8 selected genes. (XLS 44 kb) [file 12864_2021_7470_MOESM1_ESM.xls]

## Sheet: Table S1
Table S1 Summary of sequence data from nine samples.
SampleID	Clean reads	GC(%)	Q30(%)	Mapped Reads	Uniq Mapped Reads
CK-1	45950810	46.1	93.6	42,896,134 (93.35%)	32,021,704 (69.69%)
CK-2	40451520	46.44	93.4	37,796,876 (93.44%)	27,910,384 (69.00%)
CK-3	42855338	46.31	93.41	40,550,999 (94.62%)	29,754,717 (69.43%)
D3-1	43510470	45.39	93.38	41,094,222 (94.45%)	30,924,018 (71.07%)
D3-2	44816506	45.58	92.79	41,836,919 (93.35%)	31,749,029 (70.84%)
D3-3	40461868	45.57	93.45	37,684,795 (93.14%)	28,775,722 (71.12%)
D12-1	42588946	45.99	93.22	39,489,550 (92.72%)	29,409,942 (69.06%)
D12-2	44364160	46.75	93.34	40,931,161 (92.26%)	30,628,407 (69.04%)
D12-3	44362758	46.22	92.87	41,397,289 (93.32%)	30,697,457 (69.20%)

## Sheet: Table S2
Table S2 The GO and KEGG enrichment for up- and down- regulated DEGs at the early stage (3h) with FC ≥ 2.
ID	Description	p-value	q-value
Up-regulated
KEGG Enrichment
ko04712	Circadian rhythm - plant	3.39903e-10	1.3936e-08
GO Enrichment
GO:0005887	integral component of plasma membrane	0.000324	0.008761
GO:0010478	chlororespiration	7.07e-07	8.42e-05
Down-regulated
KEGG Enrichment
ko00562	Inositol phosphate metabolism	9.41138e-05	0.00141171
ko00920	Sulfur metabolism	0.000451523	0.00677285
GO Enrichment
GO:0004512	inositol-3-phosphate synthase activity	1.25e-11	3.76e-10
GO:0005215	transporter activity	7.74e-05	0.002321
GO:0016671	oxidoreductase activity, acting on a sulfur group of donors, disulfide as acceptor	0.000152	0.004547
GO:0051082	unfolded protein binding	0.000163	0.004894
GO:0005623	cell	8.63e-05	0.000518
GO:0006021	inositol biosynthetic process	1.4e-11	4.76e-10
GO:0008654	phospholipid biosynthetic process	6.63e-08	2.25e-06
GO:0019419	sulfate reduction	7.53e-08	2.56e-06

## Sheet: Table S3
Table S3 The GO and KEGG enrichment for up- and down- regulated DEGs at the late stage (12h) with FC ≥ 2.
ID	Description	p-value	q-value
Up-regulated
KEGG Enrichment
ko00071	Fatty acid degradation	4.84381e-10	4.11724e-08
ko03008	Ribosome biogenesis in eukaryotes	5.87895e-09	4.9971e-07
ko04626	Plant-pathogen interaction	3.11057e-07	2.64399e-05
ko00592	alpha-Linolenic acid metabolism	4.44336e-07	3.77686e-05
ko03020	RNA polymerase	6.85098e-06	0.000582333
ko04712	Circadian rhythm - plant	8.28137e-05	0.00703917
GO Enrichment
GO:0003899	DNA-directed 5'-3' RNA polymerase activity	3.08e-09	8.43e-07
GO:0032549	ribonucleoside binding	2.06e-08	5.64e-06
GO:0003988	acetyl-CoA C-acyltransferase activity	6.16e-06	0.001687
GO:0016762	xyloglucan:xyloglucosyl transferase activity	2.71e-05	0.007434
GO:0005739	mitochondrion	7.06e-06	0.000622
GO:0009570	chloroplast stroma	8.81e-06	0.000775
GO:0006351	transcription, DNA-templated	1.94e-11	6.98e-09
GO:0050789	regulation of biological process	4.54e-07	0.000163
GO:0007623	circadian rhythm	6.64e-06	0.002383
Down-regulated
KEGG Enrichment
ko00196	Photosynthesis - antenna proteins	3.14145e-33	2.57599e-31
ko00195	Photosynthesis	7.14442e-11	5.85842e-09
ko00710	Carbon fixation in photosynthetic organisms	2.61302e-05	0.00214268
ko00860	Porphyrin and chlorophyll metabolism	3.04776e-05	0.00249917
GO Enrichment
GO:0016168	chlorophyll binding	8.03e-35	2.59e-32
GO:0031409	pigment binding	8.83e-20	2.84e-17
GO:0010277	chlorophyllide a oxygenase [overall] activity	4.69e-11	1.51e-08
GO:0016618	hydroxypyruvate reductase activity	5.37e-09	1.73e-06
GO:0030267	glyoxylate reductase (NADP) activity	5.37e-09	1.73e-06
GO:0016620	oxidoreductase activity, acting on the aldehyde or oxo group of donors, NAD or NADP as acceptor	1.74e-07	5.61e-05
GO:0009881	photoreceptor activity	3.19e-07	0.000103
GO:0042803	protein homodimerization activity	9.79e-07	0.000315
GO:0051537	2 iron, 2 sulfur cluster binding	6.52e-06	0.002101
GO:0015112	nitrate transmembrane transporter activity	1.03e-05	0.00332
GO:0009673	low-affinity phosphate transmembrane transporter activity	2.83e-05	0.009097
GO:0004473	malate dehydrogenase (decarboxylating) (NADP+) activity	2.83e-05	0.009097
GO:0009522	photosystem I	7.05e-37	5.15e-35
GO:0010287	plastoglobule	2.9e-28	2.11e-26
GO:0009535	chloroplast thylakoid membrane	3.07e-13	2.24e-11
GO:0009507	chloroplast	3.5e-10	2.55e-08
GO:0009654	photosystem II oxygen evolving complex	5.64e-06	0.000412
GO:0018298	protein-chromophore linkage	3.26e-35	1.21e-32
GO:0009768	photosynthesis, light harvesting in photosystem I	3.18e-25	1.18e-22
GO:0009416	response to light stimulus	1.69e-13	6.29e-11
GO:0009765	photosynthesis, light harvesting	8.82e-11	3.28e-08
GO:0015979	photosynthesis	1.16e-05	0.00431
GO:0042549	photosystem II stabilization	1.2e-05	0.004482
GO:0019252	starch biosynthetic process	2.01e-05	0.007472
GO:0015706	nitrate transport	2.67e-05	0.009947

## Sheet: Table S4
Table S4 The primers of qRT-PCR and gene function for 8 selected genes.
Gene	Primers	Function of eggNOG_class_annotation
Pterocarya_stenoptera_newGene_10368	F:GGGACAGAACCAGCAGATTTA R:GCAGGCTTTATCAACAGGAATG	Energy production and conversion
Pterocarya_stenoptera_newGene_11265	F:TGGAGTGATTGGGAGAGAGA R:CAAGTACCTCCCATCGAATACC	Amino acid transport and metabolism
Pterocarya_stenoptera_newGene_22404	F:CACCACTCCTCTCTCAATTCTC R:TTCTCGCCCTCAATCATGTC	Posttranslational modification, protein turnover, chaperones
Pterocarya_stenoptera_newGene_22709	F:GACCCTTTGGAGAATGTTGGA R:TGGGCAAGAATGACTGAAGTAG	Posttranslational modification, protein turnover, chaperones
Pterocarya_stenoptera_newGene_38655	F:GCGGGAAATTGTCGACTTATG R:CACCACCAACTGCACTAAATAC	Cytoskeleton
Pterocarya_stenoptera_newGene_10085	F:CCCTCACTGCTGGTGTTATT R:GAATTGTTGACGCTTGGGTTAG	Lipid transport and metabolism
Pterocarya_stenoptera_newGene_12903	F:CTTGGATTGTCAAGCCTCTCT R:GCATGGAGATCAGACCGATAAA	Inorganic ion transport and metabolism
Pterocarya_stenoptera_newGene_17238	F:CTGGTGACAAGCCCATGATTA R:CTCAGCAATCTCACGCATCT	Posttranslational modification, protein turnover, chaperones
